# Supplementary material for: TLC-Derived High-Polar Fractions of Celastrus paniculatus Seeds Attenuate Astrocyte-Driven Microglial Activation Through Suppression of CD40/iNOS Signaling and Pro-Inflammatory Cytokines
Source: Int J Mol Sci. 2026 Apr 16;27(8):3551. doi: 10.3390/ijms27083551 (PMC13116680; doi:10.3390/ijms27083551)
Supplement: Supplementary file 1 [file ijms-27-03551-s001.zip]

Archive with 4 entries (4 files):
- ijms-4227845-supplementary Figures.pdf
- table S1.pdf
- TOFMassCalibration-1700mzRange_Negative_20251223_093241.pdf
- TOFMassCalibration-1700mzRange_Positive_20251220_161041.pdf
